# Supplementary material for: Ancestral aneuploidy and stable chromosomal duplication resulting in differential genome structure and gene expression control in trypanosomatid parasites
Source: Genome Res. 2024 Mar;34(3):441–53. doi: 10.1101/gr.278550.123 (PMC11067883; doi:10.1101/gr.278550.123)
Supplement: Supplement 20 [file Supplementary_code.zip]

Archive with 5 entries (4 files):
- Supplementary_code/
- Supplementary_code/Codon_usage.v1.R
- Supplementary_code/Nucleotide_Diversity_plot.v1.R
- Supplementary_code/Rnaseq_Genome_cov_comparison.v2.R
- Supplementary_code/Somy_aware_diversity_MAF.v1.R
